# Supplementary material for: Molecular-Level Release of Coumarin-3-Carboxylic Acid and Warfarin-Derivatives from BSA-Based Hydrogels
Source: Pharmaceutics. 2021 Oct 11;13(10):1661. doi: 10.3390/pharmaceutics13101661 (PMC8539358; doi:10.3390/pharmaceutics13101661)
Supplement: Supplementary file 1 [file pharmaceutics-13-01661-s001.zip]

Archive with 1 entries (1 files):
- pharmaceutics-1384546-si.pdf
